# Supplementary material for: In Silico Assessment of Chemical Disinfectants on Surface Proteins Unveiled Dissimilarity in Antiviral Efficacy and Suitability towards Pathogenic Viruses
Source: Int J Mol Sci. 2024 May 30;25(11):6009. doi: 10.3390/ijms25116009 (PMC11172749; doi:10.3390/ijms25116009)
Supplement: Supplementary file 1 [file ijms-25-06009-s001.zip]

Archive with 1 entries (1 files):
- ijms-3014090-supplementary.pdf
